# Supplementary material for: Pharmacological targeting of the IL-17/neutrophil axis attenuates calcific deposits in rat models of calciphylaxis
Source: J Clin Invest. 2025 Aug 15;135(19):e190369. doi: 10.1172/JCI190369 (PMC12483568; doi:10.1172/JCI190369)
Supplement: Supporting data values [file jci-135-190369-s178.xlsx]

## Sheet: Fig1I
Group	animal	site	Subcutis	Dermis	Epidermis
DHT p.o.+FeCl3 s.c.	20	20	20	19	0
DHT p.o.+H2O s.c.	20	20	0	3	0

## Sheet: Fig 2D
CD68+ cell percent%	vehicle p.o. + H2O s.c.	vehicle p.o. +FeCl3 s.c.	DHT p.o. +H2O s.c	DHT p.o. +FeCl₃ s.c.
	1.47953	4.62758	1.8317	17.0767
	2.01688	5.62986	3.099	21.8087
	3.4897	1.76391	2.763	26.111
	4.06729	4.69957	2.0767	32.2146
	5.25	2.62986	1.21461	25.2146
CD45+ cell percent%	vehicle p.o. + H2O s.c.	vehicle p.o. +FeCl3 s.c.	DHT p.o. +H2O s.c	DHT p.o. +FeCl₃ s.c.
	1.45671	4.6345	1.4317	35.1397
	3.11277	5.08765	3.2678	29.0875
	3.6765	1.9402	2.6369	33.462
	4.62758	3.8761	2.5468	22.4673
	5.62986	2.48605	1.1685	38.489

## Sheet: Fig 2F
0hr		30hr		48hr		72hr		96hr
Von-kossa percent	CD45+ cell percent%	Von-kossa percent	CD45+ cell percent%	Von-kossa percent	CD45+ cell percent%	Von-kossa percent	CD45+ cell percent%	Von-kossa percent	CD45+ cell percent%
0	12.381	0.442556	58.3851	0.0120279	52.5316	46.5626	57.3171	58.6119	54.6392
0	3.0303	0.0371278	43.5065	1.19606	40.6504	44.0376	61.5385	70.5692	55.5024
0	7.31707	0.00440893	28.3333	1.9788	55.9406	54.077	54.3353	47.269	49.1429
0	12.5926	0.000657471	31.6239	39.2861	70.7317	35.1845	53.5433	61.7397	38.0208																																12.5926	23.4234		8.98876
0	23.4234	0.00707749	26.4151	28.6531	57.5949	8.935	66.1538	53.5154	36.5145																																26.4151			37.0629
0	8.98876	0.00193374	37.0629	45.9696	74.6835	19.0069	32.6531	38.0642	51.6908
																																								32.6531
																																								38.0208	36.5145	51.6908

## Sheet: Fig 4E
	vehicle p.o. + H2O s.c.	DHT p.o. +Zymosan s.c	DHT p.o. +LPS s.c	DHT p.o. +FeCl₃ s.c.
CD68+ cell percent%	2.01	18.67	26.8317	26.8317
	3.1	18.06	23.099	33.099
	3.6765	23.6765	20.763	26.763
	4.62758	25.6276	25.0767	32.2146
	5.62986	27.6299	26.111	34.22

## Sheet: Fig 5D
	WT	SRG			WT	SRG
CD45+ cell percent%	12.824	8.3557		CD68+ cell percent%	16.8317	8.67
	11.1111	4.82938			23.099	10.0806
	21.2837	8.27846			21.6763	3.6765
	15.8117	11.8237			25.0767	4.62758
	21.1939	7.23784			22.2146	7.62986
	16.8181	9.40563			28.8087	7.76391

## Sheet: Fig 5F
	WT DHT p.o.+FeCl₃ s.c.	SRG DHT p.o.+FeCl₃ s.c.
skin calcium	29.2888	7.06829
	59.5273	5.86882
	49.9729	1.48388
	47.9066	2.74108
	26.8773	1.56737
	42.3361	2.77072
	51.63	8.13539
	35.5105	5.49916
	41.8645	11.5674
	37.5047	4.36565

## Sheet: Fig 5G
	WT vehicle p.o. + H2O s.c.	WT DHT p.o.+FeCl₃ s.c.	SRG DHT p.o.+FeCl₃ s.c.	SRG vehicle p.o. + H2O s.c.
alkaline phosphatase activity	4487.52	12207	7162.74	7454.85
	4250.03	14155.9	8722.08	9260.45
	5385.37	23550.1	5737.15	8797.45
	4769.2	16100.7	7329.74
			5254.09
			6186.23

## Sheet: Fig 6B
	PBS+DHT p.o.+FeCl₃ s.c.	CPA+DHT p.o.+FeCl₃ s.c.
WBS count	5.9	0.1
	4.8	0.1
	5.1	0.2
	3	0.1
	4.8	0.2

## Sheet: Fig 6E
	PBS+DHT p.o.+FeCl₃ s.c.	CPA+DHT p.o.+FeCl₃ s.c.
CD68+ cell percent%	23.099	8.67
	21.6763	10.2935
	25.0767	14.6276
	32.2146	11.735
	28.8087	12.2139

## Sheet: Fig 6F
	PBS+DHT p.o.+FeCl₃ s.c.	CPA+DHT p.o.+FeCl₃ s.c.
MPO positive cell percent%	4.96689	0
	4.7619	0
	3.94089	0
	6.62983	0
	5.64103	0

[truncated: 22 more sheets: Fig 6G, Fig 6H, Fig 6I, Fig 7A, Fig 7D, Fig S3D, Fig S4E, Fig S4F, Fig S4H, Fig S5C, Fig S5D, Fig S7C, Fig S8E, Fig S8F, Fig S9D, Table S1, Table S2, Table S3, Table S4, Table S5 …]
